# Supplementary material for: Study on the Relationship between the Structure and Pyrolysis Characteristics of Lignin Isolated from Eucalyptus, Pine, and Rice Straw through the Use of Deep Eutectic Solvent
Source: Molecules. 2023 Dec 30;29(1):219. doi: 10.3390/molecules29010219 (PMC10780212; doi:10.3390/molecules29010219)
Supplement: Supplementary file 1 [file molecules-29-00219-s001.zip]

Archive with 1 entries (1 files):
- molecules-2770909-supplementary.pdf
